# Supplementary material for: Thismiasumatrana (Thismiaceae), a new species from West Sumatra, Indonesia, with discussions on the taxonomic identity of Thismiaclavigera
Source: PhytoKeys. 2018 Dec 6;(113):59–67. doi: 10.3897/phytokeys.113.29103 (PMC6292986; doi:10.3897/phytokeys.113.29103)
Supplement: XML Treatment for Thismia sumatrana [file phytokeys.113.29103-treatment1.xml]

<!DOCTYPE tp:taxon-treatment
  PUBLIC "-//TaxonX//DTD Taxonomic Treatment Publishing DTD v0 20100105//EN" "tax-treatment-NSO.dtd">
<tp:taxon-treatment xmlns:tp="http://www.plazi.org/taxpub"><tp:treatment-meta><kwd-group><label>Taxon classification</label><kwd><named-content xmlns:xlink="http://www.w3.org/1999/xlink" content-type="kingdom">Plantae</named-content></kwd><kwd><named-content xmlns:xlink="http://www.w3.org/1999/xlink" content-type="order">Dioscoreales</named-content></kwd><kwd><named-content xmlns:xlink="http://www.w3.org/1999/xlink" content-type="family">Burmanniaceae</named-content></kwd></kwd-group><mixed-citation publication-type="journal"><person-group><name><surname>Suetsugu</surname><given-names>Kenji</given-names></name><name><surname>Tsukaya</surname><given-names>Hirokazu</given-names></name><name><surname>Nurainas</surname><given-names>Nurainas</given-names></name><name><surname>Okada</surname><given-names>Hiroshi</given-names></name></person-group><article-title><italic><tp:taxon-name><tp:taxon-name-part taxon-name-part-type="genus" reg="Thismia">Thismia</tp:taxon-name-part><tp:taxon-name-part taxon-name-part-type="species" reg="sumatrana">sumatrana</tp:taxon-name-part></tp:taxon-name></italic> (<tp:taxon-name><tp:taxon-name-part taxon-name-part-type="family">Thismiaceae</tp:taxon-name-part></tp:taxon-name>), a new species from West Sumatra, Indonesia, with discussions on the taxonomic identity of <italic><tp:taxon-name><tp:taxon-name-part taxon-name-part-type="genus" reg="Thismia">Thismia</tp:taxon-name-part><tp:taxon-name-part taxon-name-part-type="species" reg="clavigera">clavigera</tp:taxon-name-part></tp:taxon-name></italic></article-title><source>PhytoKeys</source><day>6</day><month>12</month><year>2018</year><volume>2018</volume><issue>113</issue><fpage>59</fpage><lpage>67</lpage><pub-id pub-id-type="doi">10.3897/phytokeys.113.29103</pub-id></mixed-citation></tp:treatment-meta><tp:nomenclature><tp:taxon-name>
            <tp:taxon-name-part taxon-name-part-type="genus" reg="Thismia">Thismia</tp:taxon-name-part>
            <tp:taxon-name-part taxon-name-part-type="species" reg="sumatrana">sumatrana</tp:taxon-name-part>
            <object-id xmlns:xlink="http://www.w3.org/1999/xlink" content-type="ipni" xlink:type="simple">urn:lsid:ipni.org:names:77192417-1</object-id>
          </tp:taxon-name><tp:taxon-authority>Suetsugu &amp; Tsukaya</tp:taxon-authority><tp:taxon-status xmlns:xlink="http://www.w3.org/1999/xlink" xlink:type="simple">sp. nov.</tp:taxon-status><xref ref-type="fig" rid="F1">Figs 1</xref><xref ref-type="fig" rid="F2">, 2</xref></tp:nomenclature><tp:treatment-sec sec-type="diagnosis" id="SECID0ETIAC"><title>Diagnosis.</title><p><italic><tp:taxon-name><tp:taxon-name-part taxon-name-part-type="genus" reg="Thismia">Thismia</tp:taxon-name-part><tp:taxon-name-part taxon-name-part-type="species" reg="sumatrana">sumatrana</tp:taxon-name-part></tp:taxon-name></italic> differs from its close relative <italic><tp:taxon-name><tp:taxon-name-part taxon-name-part-type="genus" reg="Thismia">T.</tp:taxon-name-part><tp:taxon-name-part taxon-name-part-type="species" reg="clavigera">clavigera</tp:taxon-name-part></tp:taxon-name></italic>, in having a much larger flower (ca. 8 cm vs. ca. 2.8 cm long).</p></tp:treatment-sec><tp:treatment-sec sec-type="material" id="SECID0EPJAC"><title>Type.</title><p>INDONESIA. West Sumatra: Padang Pariaman, Sipisang, ca. 300 m alt., <named-content xmlns:xlink="http://www.w3.org/1999/xlink" content-type="dwc:verbatimCoordinates" xlink:type="simple"><named-content content-type="geo-json" specific-use="{&#34;type&#34;:&#34;Point&#34;,&#34;coordinates&#34;:[100.350000,-0.550000]}" id="NCID0EYJAC" xlink:type="simple">0°33'S, 100°21'E</named-content></named-content>, 27 Feb 1994, <italic>Okada et al. 112</italic> (holotype <named-content xmlns:xlink="http://www.w3.org/1999/xlink" content-type="dwc:institutional_code" xlink:type="simple">TNS</named-content>!, dried plant on a herbarium sheet (<named-content xmlns:xlink="http://www.w3.org/1999/xlink" content-type="dwc:institutional_code" xlink:type="simple">TNS</named-content>-01051838) and liquid-preserved material in a bottle, labelled as the same specimen).</p><p>Terrestrial, mycoheterotrophic herb. Roots not seen. Stems erect, unbranched, 5–7.5 cm long. Leaves ca. 10, scale-like, appressed, triangular-ovate to lanceolate, 3–9 mm long, apex acute or slightly acuminate. Flowers solitary, sessile, terminal. Floral bracts ovate-lanceolate, 10–13 mm long, apex acute to acuminate, slightly curved. Flowers bisexual, ca. 8 cm long (including appendages); perianth tube, campanulate, ca. 2.7 by 1.3 cm, narrowest just above the ovary, widest at the top, with 12 longitudinal ribs, transverse bars inside present; outer perianth lobes 3, broadly triangular, ca 2.5 mm long; inner perianth lobes 3, incurved, apically adnate to form a dome-shaped mitre with three lateral holes, dome-shaped mitre ca. 9 mm in diam., bearing three eaves-like to hood-like accessory lobes at the tip and three slender claviform appendages at the top, appendages ca. 3.8 cm long; stamens 6, borne on the thickened margin of the perianth tube; filaments short, ribbon-shaped, free; connective broad, connate to form a tube with a quadrangular lateral appendage, apex acute, hairy; individual connective bearing four thecae; theca oblong, 1.2–1.4 mm long on the uppermost part of connective; interstaminal gland rectangular, 1.2–1.4 mm long on the line of fusion between each connective; style short, ca. 0.8 mm long; stigmas elliptic-oblong, ca. 2.5 mm long, 3-lobed; apex of lobes truncate; ovary ca. 5 mm long, cup-shaped. Mature fruit and seeds not seen.</p><fig id="F1" position="float" orientation="portrait"><label>Figure 1.</label><caption><p><italic><tp:taxon-name><tp:taxon-name-part taxon-name-part-type="genus" reg="Thismia">Thismia</tp:taxon-name-part><tp:taxon-name-part taxon-name-part-type="species" reg="sumatrana">sumatrana</tp:taxon-name-part></tp:taxon-name></italic> from West Sumatra, Indonesia (from the holotype). <bold>A</bold> Flower <bold>B</bold> Dome-shaped mitre bearing the eaves-like to hood-like accessory lobes. The accessory lobes are indicated using the arrows <bold>C</bold> Upper part of perianth tube. Outer perianth lobes are indicated by arrows <bold>D</bold> Inner view of two pendulous stamens. Thecae and glands are indicated by upper and lower arrows, respectively <bold>E</bold> Outer view of a pendulous stamen. Thecae and glands are indicated by upper and lower arrows, respectively. One grid is equal to 1 mm<sup>2</sup>.</p></caption><graphic xmlns:xlink="http://www.w3.org/1999/xlink" xlink:href="phytokeys-113-059-g001.jpg" position="float" orientation="portrait" xlink:type="simple" id="oo_248333.jpg"/></fig></tp:treatment-sec><tp:treatment-sec sec-type="distribution" id="SECID0EOLAC"><title>Distribution.</title><p>It is known from only a single collection comprising of one flowering and one fruiting individual.</p><p><italic><tp:taxon-name><tp:taxon-name-part taxon-name-part-type="genus" reg="Thismia">Thismia</tp:taxon-name-part><tp:taxon-name-part taxon-name-part-type="species" reg="sumatrana">sumatrana</tp:taxon-name-part></tp:taxon-name></italic> was collected from a forest floor beside a rheophytic zone along Anak Air Ganggu (Ganggu Stream), <named-content xmlns:xlink="http://www.w3.org/1999/xlink" content-type="dwc:verbatimCoordinates" xlink:type="simple"><named-content content-type="geo-json" specific-use="{&#34;type&#34;:&#34;Point&#34;,&#34;coordinates&#34;:[100.350000,-0.550000]}" id="NCID0EDMAC" xlink:type="simple">0°33'S, 100°21'E</named-content></named-content>, at Sipisang Village, Padang Pariaman, West Sumatra, Indonesia. The area was covered by mixed primary and secondary forest along a stream, where relatively natural conditions remained. For example, there were many individuals of a rare and large herbaceous plant, <italic><tp:taxon-name><tp:taxon-name-part taxon-name-part-type="genus" reg="Amorphophallus">Amorphophallus</tp:taxon-name-part><tp:taxon-name-part taxon-name-part-type="species" reg="titanum">titanum</tp:taxon-name-part></tp:taxon-name></italic> (Becc.) Becc. (<tp:taxon-name><tp:taxon-name-part taxon-name-part-type="family">Araceae</tp:taxon-name-part></tp:taxon-name>). In addition, many individuals of a rheophytic plant, <italic><tp:taxon-name><tp:taxon-name-part taxon-name-part-type="genus" reg="Furtadoa">Furtadoa</tp:taxon-name-part><tp:taxon-name-part taxon-name-part-type="species" reg="sumatrensis">sumatrensis</tp:taxon-name-part></tp:taxon-name></italic> M.Hotta (<tp:taxon-name><tp:taxon-name-part taxon-name-part-type="family">Araceae</tp:taxon-name-part></tp:taxon-name>), grew on small rocks both in the stream and on the stream bank (<xref ref-type="bibr" rid="B10">Mori and Okada 2001</xref>).</p><fig id="F2" position="float" orientation="portrait"><label>Figure 2.</label><caption><p><italic><tp:taxon-name><tp:taxon-name-part taxon-name-part-type="genus" reg="Thismia">Thismia</tp:taxon-name-part><tp:taxon-name-part taxon-name-part-type="species" reg="sumatrana">sumatrana</tp:taxon-name-part></tp:taxon-name></italic> from West Sumatra, Indonesia (Drawn from the holotype). <bold>A</bold> Flowering plant <bold>B</bold> Flower <bold>C</bold> Inner view of two pendulous stamens <bold>D</bold> Outer view of two pendulous stamens <bold>E</bold> Ovary with style and stigmas. Drawn by Kumi Hamasaki. Scale bars: 1 cm (<bold>A–B</bold>), 1 mm (<bold>C–E</bold>).</p></caption><graphic xmlns:xlink="http://www.w3.org/1999/xlink" xlink:href="phytokeys-113-059-g002.jpg" position="float" orientation="portrait" xlink:type="simple" id="oo_248334.jpg"/></fig></tp:treatment-sec><tp:treatment-sec sec-type="Taxonomic notes" id="SECID0ESOAC"><title>Taxonomic notes.</title><p>The distinctive characteristics of <italic><tp:taxon-name><tp:taxon-name-part taxon-name-part-type="genus" reg="Thismia">Thismia</tp:taxon-name-part><tp:taxon-name-part taxon-name-part-type="species" reg="sumatrana">sumatrana</tp:taxon-name-part></tp:taxon-name></italic> include 1) minute outer tepals, 2) stamens with acute distal parts and 3) large flower. The combination of the first two characteristics, which have also been reported for <italic><tp:taxon-name><tp:taxon-name-part taxon-name-part-type="genus" reg="Thismia">Thismia</tp:taxon-name-part><tp:taxon-name-part taxon-name-part-type="species" reg="clavigera">clavigera</tp:taxon-name-part></tp:taxon-name></italic> and <italic><tp:taxon-name><tp:taxon-name-part taxon-name-part-type="genus" reg="Thismia">T.</tp:taxon-name-part><tp:taxon-name-part taxon-name-part-type="species" reg="kelantanensis">kelantanensis</tp:taxon-name-part></tp:taxon-name></italic>, but not for the other <italic><tp:taxon-name><tp:taxon-name-part taxon-name-part-type="genus" reg="Thismia">Thismia</tp:taxon-name-part></tp:taxon-name></italic> species (<xref ref-type="bibr" rid="B15">Stone 1980</xref>, <xref ref-type="bibr" rid="B3">Chantanaorrapint and Chantanaorrapint 2009</xref>, <xref ref-type="bibr" rid="B21">Tsukaya and Okada 2012</xref>, <xref ref-type="bibr" rid="B23">Yunoh 2018</xref>), suggests that <italic><tp:taxon-name><tp:taxon-name-part taxon-name-part-type="genus" reg="Thismia">T.</tp:taxon-name-part><tp:taxon-name-part taxon-name-part-type="species" reg="kelantanensis">kelantanensis</tp:taxon-name-part></tp:taxon-name></italic>, <italic><tp:taxon-name><tp:taxon-name-part taxon-name-part-type="genus" reg="Thismia">T.</tp:taxon-name-part><tp:taxon-name-part taxon-name-part-type="species" reg="sumatrana">sumatrana</tp:taxon-name-part></tp:taxon-name></italic>, and <italic><tp:taxon-name><tp:taxon-name-part taxon-name-part-type="genus" reg="Thismia">T.</tp:taxon-name-part><tp:taxon-name-part taxon-name-part-type="species" reg="clavigera">clavigera</tp:taxon-name-part></tp:taxon-name></italic> are closely related. However, <italic><tp:taxon-name><tp:taxon-name-part taxon-name-part-type="genus" reg="Thismia">T.</tp:taxon-name-part><tp:taxon-name-part taxon-name-part-type="species" reg="kelantanensis">kelantanensis</tp:taxon-name-part></tp:taxon-name></italic> can be easily distinguished from the other two species by the six-partite hood on its mitre (<xref ref-type="bibr" rid="B23">Yunoh 2018</xref>).</p><p><italic><tp:taxon-name><tp:taxon-name-part taxon-name-part-type="genus" reg="Thismia">Thismia</tp:taxon-name-part><tp:taxon-name-part taxon-name-part-type="species" reg="clavigera">clavigera</tp:taxon-name-part></tp:taxon-name></italic> was originally described as a member of the genus <italic><tp:taxon-name><tp:taxon-name-part taxon-name-part-type="genus" reg="Geomitra">Geomitra</tp:taxon-name-part></tp:taxon-name></italic> Becc., based on collections from Sarawak in the early 1860s (<xref ref-type="bibr" rid="B1">Beccari 1878</xref>). Unfortunately, <xref ref-type="bibr" rid="B1">Beccari (1878)</xref> did not describe the inner floral characteristics, such as the structure of the connectives that are crucial in the identification of <italic><tp:taxon-name><tp:taxon-name-part taxon-name-part-type="genus" reg="Thismia">Thismia</tp:taxon-name-part></tp:taxon-name></italic> species and, instead, provided detailed drawings of the taxon’s external appearance. Nonetheless, comparing our material to Beccari’s original description, illustration and holotype specimen of <italic><tp:taxon-name><tp:taxon-name-part taxon-name-part-type="genus" reg="Thismia">T.</tp:taxon-name-part><tp:taxon-name-part taxon-name-part-type="species" reg="clavigera">clavigera</tp:taxon-name-part></tp:taxon-name></italic> revealed that <italic><tp:taxon-name><tp:taxon-name-part taxon-name-part-type="genus" reg="Thismia">T.</tp:taxon-name-part><tp:taxon-name-part taxon-name-part-type="species" reg="sumatrana">sumatrana</tp:taxon-name-part></tp:taxon-name></italic> can be easily distinguished from <italic><tp:taxon-name><tp:taxon-name-part taxon-name-part-type="genus" reg="Thismia">T.</tp:taxon-name-part><tp:taxon-name-part taxon-name-part-type="species" reg="clavigera">clavigera</tp:taxon-name-part></tp:taxon-name></italic> by its much larger flowers (ca. 8 cm vs. ca. 2.8 cm long), whereas stems of <italic><tp:taxon-name><tp:taxon-name-part taxon-name-part-type="genus" reg="Thismia">T.</tp:taxon-name-part><tp:taxon-name-part taxon-name-part-type="species" reg="sumatrana">sumatrana</tp:taxon-name-part></tp:taxon-name></italic> and <italic><tp:taxon-name><tp:taxon-name-part taxon-name-part-type="genus" reg="Thismia">T.</tp:taxon-name-part><tp:taxon-name-part taxon-name-part-type="species" reg="clavigera">clavigera</tp:taxon-name-part></tp:taxon-name></italic> are similar in length (ca. 5–7.5 cm long vs. 6–9 cm long; Table <xref ref-type="table" rid="T1">1</xref>). As noted above, the flower of the <italic><tp:taxon-name><tp:taxon-name-part taxon-name-part-type="genus" reg="Thismia">T.</tp:taxon-name-part><tp:taxon-name-part taxon-name-part-type="species" reg="sumatrana">sumatrana</tp:taxon-name-part></tp:taxon-name></italic> specimen may be shorter than those in nature, owing to desiccation and shrinkage. Nevertheless, the flowers are much larger than those of <italic><tp:taxon-name><tp:taxon-name-part taxon-name-part-type="genus" reg="Thismia">T.</tp:taxon-name-part><tp:taxon-name-part taxon-name-part-type="species" reg="clavigera">clavigera</tp:taxon-name-part></tp:taxon-name></italic>.</p><p>It should be noted that <italic><tp:taxon-name><tp:taxon-name-part taxon-name-part-type="genus" reg="Thismia">T.</tp:taxon-name-part><tp:taxon-name-part taxon-name-part-type="species" reg="clavigera">clavigera</tp:taxon-name-part></tp:taxon-name></italic> has been reported not only in type collections but also from different localities. <xref ref-type="bibr" rid="B15">Stone (1980)</xref> reported the rediscovery of <italic><tp:taxon-name><tp:taxon-name-part taxon-name-part-type="genus" reg="Thismia">T.</tp:taxon-name-part><tp:taxon-name-part taxon-name-part-type="species" reg="clavigera">clavigera</tp:taxon-name-part></tp:taxon-name></italic> from Pulau Langkawi, in the western part of the Malay Peninsula and Aceh, in northern Sumatra in 1979. <xref ref-type="bibr" rid="B3">Chantanaorrapint and Chantanaorrapint (2009)</xref> also reported that <italic><tp:taxon-name><tp:taxon-name-part taxon-name-part-type="genus" reg="Thismia">T.</tp:taxon-name-part><tp:taxon-name-part taxon-name-part-type="species" reg="clavigera">clavigera</tp:taxon-name-part></tp:taxon-name></italic> occurs on Tarutao Island, southern Thailand, which is close to Langkawi. In addition, one specimen seems to have been collected in Sarawak by Caddick (<xref ref-type="bibr" rid="B2">Caddick et al. 1998</xref>) and subjected to DNA sequencing by other authors (e.g. <xref ref-type="bibr" rid="B9">Merckx et al. 2006</xref>), although neither the precise locality nor the description is known, and no such specimen was found in K from where <xref ref-type="bibr" rid="B2">Caddick et al. (1998)</xref> reported on the deposited voucher specimen (Alison Moore, Curator of K, personal communication). However, we found that there are notable morphological variations amongst specimens recorded as <italic><tp:taxon-name><tp:taxon-name-part taxon-name-part-type="genus" reg="Thismia">T.</tp:taxon-name-part><tp:taxon-name-part taxon-name-part-type="species" reg="clavigera">clavigera</tp:taxon-name-part></tp:taxon-name></italic>.</p><p>The shape of the mitre, for example, varies amongst the specimens recorded as <italic><tp:taxon-name><tp:taxon-name-part taxon-name-part-type="genus" reg="Thismia">T.</tp:taxon-name-part><tp:taxon-name-part taxon-name-part-type="species" reg="clavigera">clavigera</tp:taxon-name-part></tp:taxon-name></italic> from different localities (Table <xref ref-type="table" rid="T1">1</xref>). While Beccari (1877) depicted <italic><tp:taxon-name><tp:taxon-name-part taxon-name-part-type="genus" reg="Thismia">T.</tp:taxon-name-part><tp:taxon-name-part taxon-name-part-type="species" reg="clavigera">clavigera</tp:taxon-name-part></tp:taxon-name></italic> with small eave-like projections, such projections being very poorly developed in <italic><tp:taxon-name><tp:taxon-name-part taxon-name-part-type="genus" reg="Thismia">T.</tp:taxon-name-part><tp:taxon-name-part taxon-name-part-type="species" reg="clavigera">clavigera</tp:taxon-name-part></tp:taxon-name></italic> specimens from Langkawi and Tarutao (<xref ref-type="bibr" rid="B15">Stone 1980</xref>, <xref ref-type="bibr" rid="B3">Chantanaorrapint and Chantanaorrapint 2009</xref>) and the slender claviform appendages of the mitriform inner tepals are much shorter in <italic><tp:taxon-name><tp:taxon-name-part taxon-name-part-type="genus" reg="Thismia">T.</tp:taxon-name-part><tp:taxon-name-part taxon-name-part-type="species" reg="clavigera">clavigera</tp:taxon-name-part></tp:taxon-name></italic> from Aceh (ca. 5 mm) than in <italic><tp:taxon-name><tp:taxon-name-part taxon-name-part-type="genus" reg="Thismia">T.</tp:taxon-name-part><tp:taxon-name-part taxon-name-part-type="species" reg="clavigera">clavigera</tp:taxon-name-part></tp:taxon-name></italic> from other localities. Moreover, <xref ref-type="bibr" rid="B15">Stone (1980)</xref> also noted that <italic><tp:taxon-name><tp:taxon-name-part taxon-name-part-type="genus" reg="Thismia">T.</tp:taxon-name-part><tp:taxon-name-part taxon-name-part-type="species" reg="clavigera">clavigera</tp:taxon-name-part></tp:taxon-name></italic> from Aceh exhibits unique purple claviform appendages. However, these differences may only represent intraspecific variation, especially considering that <xref ref-type="bibr" rid="B14">Sochor et al. (2018b)</xref> noted that variation amongst mitre morphology is not necessarily taxonomically informative, at least for some <italic><tp:taxon-name><tp:taxon-name-part taxon-name-part-type="genus" reg="Thismia">Thismia</tp:taxon-name-part></tp:taxon-name></italic> species.</p><p>Yet, variations amongst <italic><tp:taxon-name><tp:taxon-name-part taxon-name-part-type="genus" reg="Thismia">T.</tp:taxon-name-part><tp:taxon-name-part taxon-name-part-type="species" reg="clavigera">clavigera</tp:taxon-name-part></tp:taxon-name></italic> from different localities have also been reported for other morphological characters. For example, <italic><tp:taxon-name><tp:taxon-name-part taxon-name-part-type="genus" reg="Thismia">T.</tp:taxon-name-part><tp:taxon-name-part taxon-name-part-type="species" reg="clavigera">clavigera</tp:taxon-name-part></tp:taxon-name></italic> specimens from Thailand exhibit orbicular interstaminal glands (<xref ref-type="bibr" rid="B3">Chantanaorrapint and Chantanaorrapint 2009</xref>), whereas the Langkawi specimens exhibit long, rectangular glands (<xref ref-type="bibr" rid="B15">Stone 1980</xref>) and the thecae of <italic><tp:taxon-name><tp:taxon-name-part taxon-name-part-type="genus" reg="Thismia">T.</tp:taxon-name-part><tp:taxon-name-part taxon-name-part-type="species" reg="clavigera">clavigera</tp:taxon-name-part></tp:taxon-name></italic> specimens from Thailand are situated slightly above the middle of the connective (<xref ref-type="bibr" rid="B3">Chantanaorrapint and Chantanaorrapint 2009</xref>), whereas those of Langkawi specimens are located in the uppermost part of the connective (<xref ref-type="bibr" rid="B15">Stone 1980</xref>). Therefore, considering that inner floral morphology is considered important for <italic><tp:taxon-name><tp:taxon-name-part taxon-name-part-type="genus" reg="Thismia">Thismia</tp:taxon-name-part></tp:taxon-name></italic> classification, differences in <italic><tp:taxon-name><tp:taxon-name-part taxon-name-part-type="genus" reg="Thismia">T.</tp:taxon-name-part><tp:taxon-name-part taxon-name-part-type="species" reg="clavigera">clavigera</tp:taxon-name-part></tp:taxon-name></italic> plants from Langkawi and Tarutao strongly suggest that at least two interspecific groups exist. Here, taxonomic treatments of specimens recorded as <italic><tp:taxon-name><tp:taxon-name-part taxon-name-part-type="genus" reg="Thismia">T.</tp:taxon-name-part><tp:taxon-name-part taxon-name-part-type="species" reg="clavigera">clavigera</tp:taxon-name-part></tp:taxon-name></italic> from other localities were not conducted because the inner floral characteristics of <italic><tp:taxon-name><tp:taxon-name-part taxon-name-part-type="genus" reg="Thismia">T.</tp:taxon-name-part><tp:taxon-name-part taxon-name-part-type="species" reg="clavigera">clavigera</tp:taxon-name-part></tp:taxon-name></italic> from the type locality are unavailable. Further investigation, based on specimens from the type locality of <italic><tp:taxon-name><tp:taxon-name-part taxon-name-part-type="genus" reg="Thismia">T.</tp:taxon-name-part><tp:taxon-name-part taxon-name-part-type="species" reg="clavigera">clavigera</tp:taxon-name-part></tp:taxon-name></italic>, is critical for elucidating the true taxonomic identities of specimens recorded as <italic><tp:taxon-name><tp:taxon-name-part taxon-name-part-type="genus" reg="Thismia">T.</tp:taxon-name-part><tp:taxon-name-part taxon-name-part-type="species" reg="clavigera">clavigera</tp:taxon-name-part></tp:taxon-name></italic> from other localities.</p><table-wrap id="T1" position="float" orientation="portrait"><label>Table 1.</label><caption><p>Morphological comparison between <italic><tp:taxon-name><tp:taxon-name-part taxon-name-part-type="genus" reg="Thismia">Thismia</tp:taxon-name-part><tp:taxon-name-part taxon-name-part-type="species" reg="sumatrana">sumatrana</tp:taxon-name-part></tp:taxon-name></italic> and the plants reported as <italic><tp:taxon-name><tp:taxon-name-part taxon-name-part-type="genus" reg="Thismia">Thismia</tp:taxon-name-part><tp:taxon-name-part taxon-name-part-type="species" reg="clavigera">clavigera</tp:taxon-name-part></tp:taxon-name></italic>.</p></caption><table id="TID0EFLAC" rules="all"><tbody><tr><th rowspan="1" colspan="1">Characters</th><th rowspan="1" colspan="1">
                    <italic><tp:taxon-name>
                        <tp:taxon-name-part taxon-name-part-type="genus" reg="Thismia">T.</tp:taxon-name-part>
                        <tp:taxon-name-part taxon-name-part-type="species" reg="sumatrana">sumatrana</tp:taxon-name-part>
                      </tp:taxon-name></italic>
                  </th><th rowspan="1" colspan="1"><italic><tp:taxon-name><tp:taxon-name-part taxon-name-part-type="genus" reg="Thismia">T.</tp:taxon-name-part><tp:taxon-name-part taxon-name-part-type="species" reg="clavigera">clavigera</tp:taxon-name-part></tp:taxon-name></italic> (type locality)<sup>1</sup></th><th rowspan="1" colspan="1"><italic><tp:taxon-name><tp:taxon-name-part taxon-name-part-type="genus" reg="Thismia">T.</tp:taxon-name-part><tp:taxon-name-part taxon-name-part-type="species" reg="clavigera">clavigera</tp:taxon-name-part></tp:taxon-name></italic> (Langkawi)<sup>2</sup></th><th rowspan="1" colspan="1"><italic><tp:taxon-name><tp:taxon-name-part taxon-name-part-type="genus" reg="Thismia">T.</tp:taxon-name-part><tp:taxon-name-part taxon-name-part-type="species" reg="clavigera">clavigera</tp:taxon-name-part></tp:taxon-name></italic> (Aceh)<sup>2</sup></th><th rowspan="1" colspan="1"><italic><tp:taxon-name><tp:taxon-name-part taxon-name-part-type="genus" reg="Thismia">T.</tp:taxon-name-part><tp:taxon-name-part taxon-name-part-type="species" reg="clavigera">clavigera</tp:taxon-name-part></tp:taxon-name></italic> (Tarutao)<sup>3</sup></th></tr><tr><td rowspan="1" colspan="1">Stem height</td><td rowspan="1" colspan="1">5–7.5 cm</td><td rowspan="1" colspan="1">6–9 cm</td><td rowspan="1" colspan="1">up to 12 cm</td><td rowspan="1" colspan="1">similar to Langkawi</td><td rowspan="1" colspan="1">up to 9 cm</td></tr><tr><td rowspan="1" colspan="1">Floral bract</td><td rowspan="1" colspan="1">10–13 mm long</td><td rowspan="1" colspan="1">6–7 mm long</td><td rowspan="1" colspan="1">up to 12 mm long</td><td rowspan="1" colspan="1">similar to Langkawi</td><td rowspan="1" colspan="1">ca. 12 mm long</td></tr><tr><td rowspan="1" colspan="1">Number of flowers</td><td rowspan="1" colspan="1">1</td><td rowspan="1" colspan="1">3</td><td rowspan="1" colspan="1">1–6</td><td rowspan="1" colspan="1">similar to Langkawi</td><td rowspan="1" colspan="1">1–2(–3)</td></tr><tr><td rowspan="1" colspan="1">Appendices on the tip of mitre</td><td rowspan="1" colspan="1">eaves-like to hood-shaped</td><td rowspan="1" colspan="1">eaves-like</td><td rowspan="1" colspan="1">poorly developed</td><td rowspan="1" colspan="1">similar to Langkawi</td><td rowspan="1" colspan="1">poorly developed</td></tr><tr><td rowspan="1" colspan="1">Length of perianth tube</td><td rowspan="1" colspan="1">ca. 27 mm</td><td rowspan="1" colspan="1">ca. 9 mm</td><td rowspan="1" colspan="1">ca. 13 mm</td><td rowspan="1" colspan="1">similar to Langkawi</td><td rowspan="1" colspan="1">15–19 mm</td></tr><tr><td rowspan="1" colspan="1">Length of claviform appendages</td><td rowspan="1" colspan="1">ca. 38 mm</td><td rowspan="1" colspan="1">8–12 mm</td><td rowspan="1" colspan="1">12–14 mm</td><td rowspan="1" colspan="1">ca. 5 mm long</td><td rowspan="1" colspan="1">19–32 mm</td></tr><tr><td rowspan="1" colspan="1">Size of outer perianth lobe</td><td rowspan="1" colspan="1">ca. 2.5 mm</td><td rowspan="1" colspan="1">ca. 1 mm</td><td rowspan="1" colspan="1">0.3–0.4 mm</td><td rowspan="1" colspan="1">similar to Langkawi</td><td rowspan="1" colspan="1">ca. 1 mm</td></tr><tr><td rowspan="1" colspan="1">Status of nectariferous gland on the top of mitre</td><td rowspan="1" colspan="1">rectangular, 1.2–1.4 mm long</td><td rowspan="1" colspan="1">unknown</td><td rowspan="1" colspan="1">rectangular, ca. 0.9 mm long</td><td rowspan="1" colspan="1">similar to Langkawi</td><td rowspan="1" colspan="1">orbicular, ca. 0.8 mm diameter</td></tr><tr><td rowspan="1" colspan="1">Status of thecae</td><td rowspan="1" colspan="1">oblong, 1.2–1.4 mm long, located in the uppermost part of connective</td><td rowspan="1" colspan="1">unknown</td><td rowspan="1" colspan="1">oblong, ca. 1 mm long, located in the uppermost part connective</td><td rowspan="1" colspan="1">similar to Langkawi</td><td rowspan="1" colspan="1">oblong, ca. 2 mm long, located little above the middle of connective</td></tr></tbody></table><table-wrap-foot><fn><p><sup>1</sup>from <xref ref-type="bibr" rid="B1">Beccari (1878)</xref>, <xref ref-type="bibr" rid="B7">Jonker (1938)</xref> and our own examination of holotype image. <sup>2</sup>from <xref ref-type="bibr" rid="B15">Stone (1980)</xref>. <sup>3</sup>from <xref ref-type="bibr" rid="B3">Chantanaorrapint and Chantanaorrapint (2009)</xref>.</p></fn></table-wrap-foot></table-wrap></tp:treatment-sec><ref-list><ref id="B10"><mixed-citation xmlns:xlink="http://www.w3.org/1999/xlink" xlink:type="simple"><person-group><name name-style="western"><surname>Mori</surname><given-names>Y</given-names></name><name name-style="western"><surname>Okada</surname><given-names>H</given-names></name></person-group> (<year>2001</year>) <article-title>Reproductive biology and pollen flow of a rheophytic aroid, <italic><tp:taxon-name><tp:taxon-name-part taxon-name-part-type="genus">Furtadoa</tp:taxon-name-part><tp:taxon-name-part taxon-name-part-type="species">sumatrensis</tp:taxon-name-part></tp:taxon-name></italic> (<tp:taxon-name><tp:taxon-name-part taxon-name-part-type="family">Araceae</tp:taxon-name-part></tp:taxon-name>) in the Malesian wet tropics.</article-title><source>Plant Systematics and Evolution</source><volume>227</volume>(<issue>1–2</issue>): <fpage>37</fpage>–<lpage>47</lpage>. <ext-link xlink:type="simple" ext-link-type="doi" xlink:href="10.1007/s006060170055">https://doi.org/10.1007/s006060170055</ext-link></mixed-citation></ref><ref id="B15"><mixed-citation xmlns:xlink="http://www.w3.org/1999/xlink" xlink:type="simple"><person-group><name name-style="western"><surname>Stone</surname><given-names>BC</given-names></name></person-group> (<year>1980</year>) <article-title>Rediscovery of <italic><tp:taxon-name><tp:taxon-name-part taxon-name-part-type="genus">Thismia</tp:taxon-name-part><tp:taxon-name-part taxon-name-part-type="species">clavigera</tp:taxon-name-part></tp:taxon-name></italic> (Becc.) F. v. M. (<tp:taxon-name><tp:taxon-name-part taxon-name-part-type="family">Burmanniaceae</tp:taxon-name-part></tp:taxon-name>).</article-title><source>Blumea</source><volume>26</volume>: <fpage>419</fpage>–<lpage>425</lpage>.</mixed-citation></ref><ref id="B3"><mixed-citation xmlns:xlink="http://www.w3.org/1999/xlink" xlink:type="simple"><person-group><name name-style="western"><surname>Chantanaorrapint</surname><given-names>S</given-names></name><name name-style="western"><surname>Chantanaorrapint</surname><given-names>A</given-names></name></person-group> (<year>2009</year>) <italic><tp:taxon-name><tp:taxon-name-part taxon-name-part-type="genus">Thismia</tp:taxon-name-part><tp:taxon-name-part taxon-name-part-type="species">clavigera</tp:taxon-name-part></tp:taxon-name></italic> (<tp:taxon-name><tp:taxon-name-part taxon-name-part-type="family">Thismiaceae</tp:taxon-name-part></tp:taxon-name>), a new record for Thailand. Thai Forest Bulletin (Botany) 37: 27–31.</mixed-citation></ref><ref id="B21"><mixed-citation xmlns:xlink="http://www.w3.org/1999/xlink" xlink:type="simple"><person-group><name name-style="western"><surname>Tsukaya</surname><given-names>H</given-names></name><name name-style="western"><surname>Okada</surname><given-names>H</given-names></name></person-group> (<year>2012</year>) <article-title>A new species of <italic><tp:taxon-name><tp:taxon-name-part taxon-name-part-type="genus">Thismia</tp:taxon-name-part></tp:taxon-name></italic> (<tp:taxon-name><tp:taxon-name-part taxon-name-part-type="family">Thismiaceae</tp:taxon-name-part></tp:taxon-name>) from West Kalimantan, Borneo.</article-title><source>Systematic Botany</source><volume>37</volume>(<issue>1</issue>): <fpage>53</fpage>–<lpage>57</lpage>. <ext-link xlink:type="simple" ext-link-type="doi" xlink:href="10.1600/036364412X616639">https://doi.org/10.1600/036364412X616639</ext-link></mixed-citation></ref><ref id="B23"><mixed-citation xmlns:xlink="http://www.w3.org/1999/xlink" xlink:type="simple"><person-group><name name-style="western"><surname>Yunoh</surname><given-names>SM</given-names></name></person-group> (<year>2018</year>) <italic><tp:taxon-name><tp:taxon-name-part taxon-name-part-type="genus">Thismia</tp:taxon-name-part><tp:taxon-name-part taxon-name-part-type="species">kelantanensis</tp:taxon-name-part></tp:taxon-name></italic> (<tp:taxon-name><tp:taxon-name-part taxon-name-part-type="family">Thismiaceae</tp:taxon-name-part></tp:taxon-name>), a new species from Kelantan, Peninsular Malaysia. Kew Bulletin 73(3): 42. <ext-link xlink:type="simple" ext-link-type="doi" xlink:href="10.1007/s12225-018-9767-0">https://doi.org/10.1007/s12225-018-9767-0</ext-link></mixed-citation></ref><ref id="B1"><mixed-citation xmlns:xlink="http://www.w3.org/1999/xlink" xlink:type="simple"><person-group><name name-style="western"><surname>Beccari</surname><given-names>O</given-names></name></person-group> (<year>1878</year>) <article-title><tp:taxon-name><tp:taxon-name-part taxon-name-part-type="family">Burmanniaceae</tp:taxon-name-part></tp:taxon-name>.</article-title><source>Malesia</source><volume>1</volume>: <fpage>240</fpage>–<lpage>253</lpage>.</mixed-citation></ref><ref id="B7"><mixed-citation xmlns:xlink="http://www.w3.org/1999/xlink" xlink:type="simple"><person-group><name name-style="western"><surname>Jonker</surname><given-names>FP</given-names></name></person-group> (<year>1938</year>) <article-title>A monograph of the <tp:taxon-name><tp:taxon-name-part taxon-name-part-type="family">Burmanniaceae</tp:taxon-name-part></tp:taxon-name>.</article-title><source>Mededeelingen van het Botanisch Museum en Herbarium van de Rijks Universiteit te Utrecht (Utrecht)</source><volume>51</volume>: <fpage>1</fpage>–<lpage>279</lpage>.</mixed-citation></ref><ref id="B2"><mixed-citation xmlns:xlink="http://www.w3.org/1999/xlink" xlink:type="simple"><person-group><name name-style="western"><surname>Caddick</surname><given-names>LR</given-names></name><name name-style="western"><surname>Furness</surname><given-names>CA</given-names></name><name name-style="western"><surname>Stobart</surname><given-names>L</given-names></name><name name-style="western"><surname>Rudall</surname><given-names>PJ</given-names></name></person-group> (<year>1998</year>) <article-title>Microsporogenesis and pollen morphology in <tp:taxon-name><tp:taxon-name-part taxon-name-part-type="order">Dioscoreales</tp:taxon-name-part></tp:taxon-name> and allied taxa.</article-title><source>Grana</source><volume>37</volume>(<issue>6</issue>): <fpage>321</fpage>–<lpage>336</lpage>. <ext-link xlink:type="simple" ext-link-type="doi" xlink:href="10.1080/00173139809362687">https://doi.org/10.1080/00173139809362687</ext-link></mixed-citation></ref><ref id="B9"><mixed-citation xmlns:xlink="http://www.w3.org/1999/xlink" xlink:type="simple"><person-group><name name-style="western"><surname>Merckx</surname><given-names>V</given-names></name><name name-style="western"><surname>Schols</surname><given-names>P</given-names></name><name name-style="western"><surname>Maas-Van De Kamer</surname><given-names>H</given-names></name><name name-style="western"><surname>Maas</surname><given-names>P</given-names></name><name name-style="western"><surname>Huysmans</surname><given-names>S</given-names></name><name name-style="western"><surname>Smets</surname><given-names>E</given-names></name></person-group> (<year>2006</year>) <article-title>Phylogeny and evolution of <tp:taxon-name><tp:taxon-name-part taxon-name-part-type="family">Burmanniaceae</tp:taxon-name-part></tp:taxon-name> (<tp:taxon-name><tp:taxon-name-part taxon-name-part-type="order">Dioscoreales</tp:taxon-name-part></tp:taxon-name>) based on nuclear and mitochondrial data.</article-title><source>American Journal of Botany</source><volume>93</volume>(<issue>11</issue>): <fpage>1684</fpage>–<lpage>1698</lpage>. <ext-link xlink:type="simple" ext-link-type="doi" xlink:href="10.3732/ajb.93.11.1684">https://doi.org/10.3732/ajb.93.11.1684</ext-link></mixed-citation></ref><ref id="B14"><mixed-citation xmlns:xlink="http://www.w3.org/1999/xlink" xlink:type="simple"><person-group><name name-style="western"><surname>Sochor</surname><given-names>M</given-names></name><name name-style="western"><surname>Hroneš</surname><given-names>M</given-names></name><name name-style="western"><surname>Dančák</surname><given-names>M</given-names></name></person-group> (<year>2018b</year>) <article-title>New insights into variation, evolution and taxonomy of fairy lanterns (<italic><tp:taxon-name><tp:taxon-name-part taxon-name-part-type="genus">Thismia</tp:taxon-name-part></tp:taxon-name></italic>, <tp:taxon-name><tp:taxon-name-part taxon-name-part-type="family">Thismiaceae</tp:taxon-name-part></tp:taxon-name>) with four new species from Borneo.</article-title><source>Plant Systematics and Evolution</source><volume>304</volume>(<issue>5</issue>): <fpage>699</fpage>–<lpage>721</lpage>. <ext-link xlink:type="simple" ext-link-type="doi" xlink:href="10.1007/s00606-018-1504-5">https://doi.org/10.1007/s00606-018-1504-5</ext-link></mixed-citation></ref></ref-list></tp:taxon-treatment>
